# Supplementary material for: The diagnostic test performance of clinical point-of-care testing in relation to quantitative sensory testing for neurosensory injury among workers exposed to hand-arm vibration
Source: J Occup Health. 2025 Jun 13;67(1):uiaf034. doi: 10.1093/joccuh/uiaf034 (PMC12234121; doi:10.1093/joccuh/uiaf034)
Supplement: Web_Material_uiaf034 [file web_material_uiaf034.zip]

Archive with 1 entries (1 files):
- Supplementary material 1.pdf
